# Supplementary material for: Automation of RNA-Seq Sample Preparation and Miniaturized Parallel Bioreactors Enable High-Throughput Differential Gene Expression Studies
Source: Microorganisms. 2025 Apr 8;13(4):849. doi: 10.3390/microorganisms13040849 (PMC12029635; doi:10.3390/microorganisms13040849)
Supplement: Supplementary file 1 [file microorganisms-13-00849-s001.zip]

Archive with 1 entries (1 files):
- microorganisms-3542642-supplementary.pdf
